# Supplementary material for: Spillover of the Atlantic bluefin tuna offspring from cages in the Adriatic Sea: A multidisciplinary approach and assessment
Source: PLoS One. 2017 Nov 30;12(11):e0188956. doi: 10.1371/journal.pone.0188956 (PMC5708836; doi:10.1371/journal.pone.0188956)
Supplement: S1 Table — (XLSX) [file pone.0188956.s001.xlsx]

## Sheet: Sheet1
label	Euthynnus alletteratus			label	Thunnus thynnus				label	Auxis rochei
	Lt	Lf	W		Lt	Lf (cm)	Lf (mm)	W		Lt	Lf	W
A2	13.8	13.1	29.17	B1	14.4	13	130	31.95	C1	18.9	17.9	70.02
A3	13.2	12.4	24.69	B2	12.3	11.2	112	18.48	C2	18.7	17.9	62.17
A4	19.6	18.4	93.21	B3	13.4	12.3	123	25.86	C3	16.5	15.7	45.44
A5	18.4	17.3	77.32	B4	15.4	14	140	42.43	C4	16	15.2	40.61
A6	14.6	13.7	31.54	B5	14.9	13.5	135	36.49	C5	18.3	17.5	66.17
A7	16.4	15.5	50.89	B6	14.4	12.9	129	32.47	C6	21.9	20.7	122.83
A8	14.7	13.8	34.79	B7	15.7	14.2	142	45.99	C7	22.7	21.8	148.88
A9	16.8	15.6	55.7	B8	13.6	12.3	123	26.17	C8	22.9	21.4	148.1
A10	16.1	15.2	50.13	B9	14.1	12.8	128	30.74	C9	18.4	17.7	70.1
A11	13.4	12.6	24.82	B10	15.4	14.1	141	43.17	C10	17.7	17.1	61.22
A12	15.9	15	44.14	B11	15.6	14.4	144	44.37	C11	15.8	15	42.58
A13	16.7	15.5	55.58	B12	14.2	12.9	129	32.47	C12	16.7	15.8	46.71
A14	12.3	11.6	19.2	B13	13.3	12.1	121	26.54	C13	14.6	13.7	28.64
A15	12.8	12.1	20.13	B14	14.8	13.6	136	36.99	C14	16.9	16.1	50.07
A16	13.6	12.9	27.01	B15	15.1	13.8	138	40.43	C15	17.8	17	58.87
A17	12.5	11.7	19.44	B16	15	13.8	138	37.03	C16	15.4	14.6	36.39
A18	12.9	12	21.57	B17	13.7	12.6	126	27.25	C17	14.2	13.5	27.41
A19	12.2	11.6	16.93	B18	13.6	12.3	123	24.73	C18	15.8	15.1	42.66
A20	14.4	13.5	33.99	B19	13.8	12.5	125	28.64	C19	17.9	17.1	55.25
A21	15.6	14.6	43.73	B20	13.5	12.3	123	27.46	C20	13.8	13.2	23.83
A22	14.1	13.4	30.33	B21	16.5	15	150	53.45	C21	18.3	17.5	66.71
A23	12.9	12.2	12.94	B22	12.8	11.5	115	21.93	C22	16.2	15.4	43.51
A24	14.9	14	35.28	B23	13.2	12.2	122	26.31	C23	14.4	13.6	29.43
A25	13.4	12.6	25.38	B24	13.1	12	120	22.07	C24	14.6	14	34.82
A26	13.4	12.5	21.08	B25	14.1	13	130	31.75	C25	16.4	15.5	44.1
A27	12.7	11.9	20.95	B26	12.7	11.6	116	21.86	C26	15.4	14.5	45.22
A28	14.3	13.3	35.25	B27	12.7	11.4	114	20.43	C27	17.6	16.6	59.3
A29	14.5	13.6	37.41	B28	12.1	10.9	109	16.97	C28	14.8	14	29.89
min		11.6	12.94	B29	12.2	10.8	108	17.02	C29	14.4	13.6	24.88
max		18.4	93.21	min		10.8		16.97	C30	16.3	15.5	46.46
mean		13.6286	35.45	max		15		53.45	min		13.2	23.83
Sd		1.72624	18.4648	mean		12.7241		30.7397	max		21.8	148.88
				Sd		1.09272		9.35572	mean		16.14	55.7423
									Sd		2.26862	31.8373
