# Supplementary material for: Spillover of the Atlantic bluefin tuna offspring from cages in the Adriatic Sea: A multidisciplinary approach and assessment
Source: PLoS One. 2017 Nov 30;12(11):e0188956. doi: 10.1371/journal.pone.0188956 (PMC5708836; doi:10.1371/journal.pone.0188956)
Supplement: S2 Table — (TXT) [file pone.0188956.s002.txt]

	Date	Temperature (�C)
	15/7/2011	24.4
	16/7/2011	23.6
	17/7/2011	23.3
	18/7/2011	23.6
	19/7/2011	23.9
	20/7/2011	23.2
	21/7/2011	22.6
	22/7/2011	23
	23/7/2011	22.8
	24/7/2011	22.4
	25/7/2011	22
	26/7/2011	22
	27/7/2011	21.9
	28/7/2011	22.1
	29/7/2011	22.5
	30/7/2011	22.4
	31/7/2011	22.5
	1/8/2011	22.8
	2/8/2011	22.4
	3/8/2011	22.5
	4/8/2011	22.7
	6/8/2011	22.6
	7/8/2011	23.4
	8/8/2011	23.7
	9/8/2011	23
	10/8/2011	22.7
	11/8/2011	22.7
	12/8/2011	22.5
	13/8/2011	23
	14/8/2011	23.3
	15/8/2011	23.2
